# Supplementary material for: The Effect of the AQP1 Gene Knockout on the Diversity, Composition and Function of Gut Microbiota in Mice with Heart Failure
Source: Biology (Basel). 2025 Jul 4;14(7):815. doi: 10.3390/biology14070815 (PMC12292741; doi:10.3390/biology14070815)
Supplement: Supplementary file 1 [file biology-14-00815-s001.zip › SUPPLY-BIOLOGY.xlsx]

## Sheet: LVPW;s
A-Control	A-Model	A+Control	A+Model
0.810731	0.629292	1.01061	0.890567
0.946658	0.780028	1.04851	0.756782
0.834029	0.449342	0.834587	1.12185
0.870491	0.731201	0.892511	1.32377
0.862043	0.815504	0.941723	0.796082
0.768522	0.792829	1.36738	0.970056

## Sheet: LVPW;d
A-Control	A-Model	A+Control	A+Model
0.572562	0.932365	0.785675	0.676962
0.906209	0.944278	0.673961	1.58058
0.79883	0.957477	0.574198	0.988875
0.686904	0.848803	0.659463	1.12866
0.488409	0.893365	0.647318	0.680777
0.64914	0.991118	1.01452	1.53055

## Sheet: LVAW;s
A-Control	A-Model	A+Control	A+Model
0.843696	1.13205	1.12899	0.907404
0.947656	0.795485	0.827073	0.775167
0.648224	0.654521	0.846353	1.00545
0.878401	0.814561	1.0689	1.08255
1.02202	0.629919	0.939866	0.978437
0.864483	0.926277	0.993897	1.0663

## Sheet: LVAW;d
A-Control	A-Model	A+Control	A+Model
0.642815	0.951042	0.737629	1.35388
0.747929	1.04866	0.722972	1.25201
0.642629	1.14998	0.749484	0.960155
0.801517	0.968701	0.932364	0.863703
0.798681	0.730026	0.755488	0.880798
0.595733	0.884541	0.961716	1.37736

## Sheet: LV Mass
A-Control	A-Model	A+Control	A+Model
62.1896	113.795	90.4249	102.96
98.4168	109.353	79.6211	108.562
87.9282	109.069	67.6827	87.236
97.0141	117.616	93.2387	90.6494
77.567	102.108	84.7056	138.706
89.8217	111.048	110.986	90.4717

## Sheet: LV Mass Cor
A-Control	A-Model	A+Control	A+Model
49.7517	91.0359	72.3399	52.2327
78.7334	47.4825	63.6969	68.1959
70.3426	63.2551	54.1462	74.0134
77.6113	71.6927	74.591	79.0715
62.0536	81.6867	67.7645	72.0261
71.8574	72.8388	88.7884	66.4995

## Sheet: FS%
A-Control	A-Model	A+Control	A+Model
31.63	24.1099	54.8977	31.2968
37.2056	26.7129	50.8501	37.3231
43.7594	14.2946	51.8745	31.4711
27.2942	20.9132	38.968	32.2287
35.0125	23.7072	34.5742	33.246
30.1005	28.77	44.4113	32.5667

## Sheet: EF%
A-Control	A-Model	A+Control	A+Model
60.756	48.5548	86.665	33.9228
68.2535	53.7777	82.6228	73.7178
75.804	30.6403	60.6616	54.0326
53.8733	42.701	70.4192	74.5899
65.366	47.6718	64.2404	42.8528
57.9741	56.5658	76.9969	48.9599

## Sheet: 24h
A-Control	A-Model	A+Control	A+Model
0.775	0.95	1.62	0.5
1.35	0.8	0.8	0.71
1.005	0.9	0.95	0.45
0.525	1.3	1.76	0.375
1.49	0.87	1.25	1.375
0.65	1.2	1.5	1.05
1.38	1.4	1.7	0.9
1.3	0.67	1.5	1.25
1.05	1.4	1	1.1
0.81	2	1.25	0.9

## Sheet: HR
A-Control	A-Model	A+Control	A+Model
684	352	623	635
672	656	629	604
673	610	622	591
705	356	675	472
689	365	678	532
445	370	704	518
476	708	708	569
567	722	469	670
461	671	613	620
477	653	573	701
472	636	584	702
430	706	593	448
587	690	653	477
655	702	623	706
576	715	605	716
569	709	623	704
470	713	702	660
524	668	587	454
596	621	661	489
670	664	708	517
616	659	566	564
666	419	498	589
242	438	578	669
347	458	511	532
317	691	529	521
354	687	519	499
697	668	581	307
677	677	590	700
723	672	506	704
657	711	637	668
652	703	544	398
624	591	683	394
647	656	420	378
603	567	412	471
627	582	427	476
645	681	494	468

[truncated: 3 more sheets: SBP, DBP, MBP]
